# Supplementary material for: Visceral Leishmaniasis in pregnancy and vertical transmission: A systematic literature review on the therapeutic orphans
Source: PLoS Negl Trop Dis. 2021 Aug 10;15(8):e0009650. doi: 10.1371/journal.pntd.0009650 (PMC8425569; doi:10.1371/journal.pntd.0009650)
Supplement: S1 Table — (XLSX) [file pntd.0009650.s005.xlsx]

## Sheet: ROB_case series_with_explanatio
article_ID	data_source	author_year	design	N_cases	ROB_primary_assesor	Patient Selection	Ascertainment of Exposure	Was the patient followed-up until delivery?	Reporting: Was treatment status clearly reported? (eg: Was the mother was treated or not? What drug was used?)	Reporting: Is pregnancy outcome described? (eg: were maternal outcomes or the child's health status at birth reported?)	Completeness of reporting [Did the study adequately reported the treatment and subsequent outcomes for the monther or the child?) The following rule is used for grading bias based on columns J and K: (If J= Yes & K= Yes, then bias = Low; If J=Unclear or K=Unclear, bias=Moderate; If J= Unclear AND K=Unclear, bias = High)
1	Other	Low-1926	Case report/series	1	PD	High (case report)	Low (parasitologically confirmed)	Low (clear description of clinical details until delivery)	Yes	Yes	Low
2	Other	Hindle-1928	Case report/series	2	PD	High (case report)	High (Retrospective description; somehow speculative)	Not applicable (Retrospectively identified)	Unclear	Unclear	High
3	Other	Banerji-1955	Case report/series	1	PD	High (case report)	High (diagnosis based on clinical features only; presence of parasites was not lab confirmed)	Low (clear description of clinical details until delivery)	Yes	Unclear (only remission of fever reported)	Moderate
4	SR	El-Saaran-1979	Case report/series	1	PD	High (case report)	Low (parasitologically confirmed using liver puncture)	Low (clear description of clinical details until delivery)	Yes	Yes	Low
5	Other	Rees-1984	Included in prospective case series	1	PD	Low (Patients part of consecutive case series)	Low (parasitologically confirmed using splenic aspirate)	Low (clear description of clinical details until delivery)	Yes	Unclear	Moderate
6	SR	Blanc-1984	Case report/series	1	SSP (French)	High (case report)	Low (presence of parasites confirmed by culture)	Not applicable (Retrospectively identified)	Yes	Yes	Low
7	SR	Badaro-1986	Case report/series	1	PD	High (case report)	Low (parasites retrospectively found on spleen samples after death)	Not applicable (Retrospectively identified)	Yes	Yes	Low
8	SR	Mittal-1987	Case report/series	1	PD	High (case report)	Low (parasitologically confirmed using bone marrow sample)	Low (clear description of clinical details until delivery)	Yes (drug name not clear)	Yes	Moderate
9	SR	Nyakundi-1988	Case report/series	1	PD	High (case report)	Unclear (no description on how kala azar was confirmed)	Low (clear description of clinical details until delivery)	Unclear	Yes	Moderate
10	SR	Yadav-1989	Case report/series	1	PD	High (case report)	Low (parasitologically confirmed using bone marrow sample)	Not applicable (Retrospectively identified)	Yes	Yes	Low
11	SR	Elamin-1992	Case report/series	1	PD	High (case report)	Low (parasitologically confirmed using bone marrow in child; not clear for mother)	Low (clear description of clinical details until delivery)	Yes (drug name not clear)	Yes	Moderate
12	SR	Eltoum-1992	Case report/series	2	PD	Low (patients part of active case finding)	Low (parasitologically confirmed using lymph node smear)	Low (clear description of clinical details until delivery)	Unclear (reported for one and unclear for other)	Yes	Moderate
13	SR	Seaman-1993	Included in prospective studies	6	PD	Low (part of prospective cohort)	Moderate (serologically confirmed using DAT titer & lymph/spleen aspirates taken)	High (patients were not followed-up)	Yes	Not reported	Moderate
14	SR	Thakur-1993	Case report/series	5	PD	High (case series with no description on case selection)	Low (parasites confirmed using splenic aspirate)	Low (clear description of clinical details until delivery)	Yes	Yes	Low
15	Other	Giri-1993	Included in prospective studies	1	PD	Low (part of prospective cohort)	Low (parasites confirmed using splenic aspirate)	Low (clear description of clinical details until delivery)	Yes	Yes	Low
16	SR	Gradoni-1994	Case report/series	2	PD	High (case reports with no description on case selection)	Low (parasitologically confirmed using bone marrow aspirate)	Not applicable (Retrospectively identified)	Yes	Yes	Low
17	SR	Jeronimo-1994	Epidemic outbreak	1	PD	Low (part of a large patient group)	Unclear (Not clear on the method used for confirmation)	Unclear (No information)	Yes	Yes	Low
18	SR	Utili-1995	Case report/series	1	PD	High (case report)	Low (parasitologically confirmed using bone marrow aspirate)	Low (clear description of clinical details until delivery)	Yes	Yes	Low
19	SR	Sharma-1996	Case report/series	1	PD	High (case report)	High (Retrospectively suspected)	Not applicable (Retrospectively identified)	Yes	Yes	Low
20	Other	Thakur-1998	Included in prospective studies	2	PD	Low (part of prospective cohort)	Low (parasites confirmed using splenic aspirate)	Low (clear description of clinical details until delivery)	Yes	Yes	Low
21	SR	Thakur-1999	Included in prospective studies	4	PD	Low (part of prospective cohort)	Low (parasites confirmed using splenic aspirate)	Low (clear description of clinical details until delivery)	Yes	Yes	Low
22	SR	Meinecke-1999	Case report/series	1	PD	High (case report)	High (Retrospectively suspected)	Not applicable (Retrospectively identified)	Yes	Yes	Low
23	Other	Kumar-2001	Case report/series	1	PD	High (case report)	Low (parasites confirmed using bone marrow sample)	Low (clear description of clinical details until delivery)	Yes	Yes	Low
24	Other	Viana-2001	Case report/series	2	PD	High (case series)	Unclear (No description on the method used for confirmation)	Not applicable (Retrospectively identified)	Yes	Yes	Low
25	SR	Dereure-2003	Case report/series	1	PD	High (case report)	Low (bone marrow aspirate)	Low (clear description of clinical details until delivery)	Yes	Yes	Low
26	SR	Caldas-2003	Case report/series	1	PD	High (case report)	Low (bone marrow aspirate)	Low (clear description of clinical details until delivery)	Yes	Yes	Low
27	SR	Silveira-2003	Case report/series	1	PD	High (case report)	Low (bone marrow aspirate)	Low (clear description of clinical details until delivery)	Yes	Yes	Low
28	SR	Pagliano-2003	Case report/series	2	PD	High (case series)	Low (bone marrow or spleen aspirate)	Low (clear description of clinical details until delivery)	Yes	Yes	Low
29	SR	Kumar-2004	Case report/series	1	PD	High (case report)	Low (autposy identified parasites in spleen and bone marrow)	Not applicable (Retrospectively identified)	Yes	Yes	Low
30	SR	Pagliano-2005	Case report/series	5	PD	Low (patients part of an audit of records on VL in females)	Low (bone marrow aspirate)	Low (clear description of clinical details until delivery)	Yes	Yes	Low
31	SR	Figueiró Filho-2005	Case report/series	1	PD	High (case report)	Low (bone marrow aspirate)	Low (clear description of clinical details until delivery)	Yes	Yes	Low
32	SR	Mueller-2006	Case series: retrospective	39	PD	Low (patients part of an audit of all records on VL)	Moderate (serological or lymph node aspirate)	Moderate (20 patients were still pregnant at discharge with no further description; clear reporting of outcomes for the remaining mothers)	Yes	Mostly (20 were still pregnant when discharged with no further information)	Moderate
33	SR	Boehme-2006	Case report/series	1	PD	High (case report)	High (Retrospectively suspected)	Not applicable (Retrospectively identified)	Yes	Yes	Low
34	SR	Vieira-2007	Case report/series	1	SSP	High (case report)	Low (bone marrow aspirate)	Unclear (no description of follow-up; the study reported that the baby died 2 months after birth)	Yes	Unclear	Moderate
35	SR	Topno-2008	Case report/series	4	SSP	High (case series)	Low (bone marrow or splenic aspirate)	Low (clear description of clinical details until delivery)	Yes	Yes	Low
36	SR	Figueiró-Filho-2008	Case report/series	5	SSP	High (case series)	Low (bone marrow aspirate)	Low (Follow-up data presented until 12 months after birth; some cases were retrospective)	Yes	Unclear (No information on 4/5 cases)	Moderate
37	SR	Lorenzi-2008	Case report/series	1	SSP	High (case report)	Unclear (Retrospectively identified)	Not applicable (Retrospectively identified)	Yes	Yes	Low
38	SR	Adam-2009	Case series: prospective	42	SSP	Low (Somewhat representative as the study was a prospective series)	Low (bone marrow aspirate)	Low (description of clinical details until delivery)	Yes	Yes	Low
39	Other	Mueller-2009	Case report/series	10	SSP	Low (patients part of an audit of all records on VL)	Moderate (serology or parasitology method adopted using spleen or lymph node aspirate)	Low (description of clinical details until delivery)	Yes (drug name not clear)	Yes	Moderate
40	Other	Papageorgiou-2010	Case report/series	1	SSP	High (case report)	Low (presence of parasites on bone marrow aspirate detected after giving birth)	Not applicable (identified few days before birth)	Yes	Unclear	Moderate
41	SR	Miah-2010	Case series: retrospective	16	SSP	Low (patients part of an audit of all records on VL)	Moderate (serology/clinical criterion followed by lab findings)	Low (description of clinical details until delivery)	Yes	Yes	Low
42	SR	Zinchuk-2010	Case report/series	1	SSP	High (case report)	Moderate (serological testing)	Low (description of clinical details until delivery)	Yes	Yes	Low
43	Other	Sinha-2010	Included in prospective studies	3	SSP	Low (part of prospective cohort)	Moderate (serological or parasitological method)	Unclear (description of successful treatment; follow-up information was not presented)	Yes	Unclear	Moderate
44	SR	Haque-2010	Case report/series	1	SSP	High (case report)	Moderate (Retrospectively identified 15 days after delivery using bone marrow aspirate)	Not applicable (Retrospectively identified)	Yes	Unclear	Moderate
45	SR	Ritmeijer-2011	Included in retrospective studies	2	SSP	Low (patients part of an audit of all records on VL)	Moderate (serological and/or parasitological)	Unclear (description of good response to treatment; follow-up information not clear)	Yes	Unclear	Moderate
46	SR	Sinha-2011	Included in prospective studies	3	SSP	Low (part of prospective cohort)	Moderate (serological and/or splenic or bone marrow aspirate)	Low (description of clinical details until delivery)	Yes	Yes	Low
47	Other	Pilaca-2011	Case report/series	1	SSP	High (case report)	Low (bone marrow biopsy; but diagnosis was made on the day the baby was born)	Not applicable (Retrospectively identified)	Yes	Yes	Low
48	SR	Damodaran-2012	Case report/series	1	SSP	Low (patients part of an audit of all records on VL)	Low (bone marrow examination)	Not applicable (Retrospectively identified)	Unclear	Unclear	High
49	Other	Lima-2013	Case report/series	2	SSP	High (case report)	Low (Liver biopsy)	Not applicable (retrospective outcome reported in one mother who died but no further information on second mother)	Yes	Yes	Low
50	SR	Mescouto-Borges-2013	Case report/series	2	SSP	High (case report)	Low (bone marrow examination)	Not applicable (Retrospectively identified)	Yes	Yes	Low
51	Other	Milosevic-2013	Case report/series	1	SSP	High (case report)	Low (sternum biopsy examination)	Not applicable (Retrospectively identified)	Yes	Yes	Low
52	SR	Burza-2014	Part of a retrospective cohort	49	PD	Low (part of a retrospective audit)	Moderate (serological or parasitological confirmation)	Unclear (no description of follow-up)	Yes	Unclear: No information	Moderate
53	SR	Salih-2014	Included in retrospective studies	23	SSP	Low (part of a prospective cohort)	Moderate (serological and/or parasitological)	High (no description of outcome on the mother-child)	Yes	Unclear: No information	Moderate
54	SR	Rahman-2014	Case report/series	1	SSP	High (case report)	Moderate (serological and/or clinical)	Low (description of clinical details until delivery; stillbirth baby)	Yes	Yes	Low
55	SR	Bode-2014	Case report/series	1	SSP	High (case report)	Moderate (serological)	Unclear (No information)	Unclear	Unclear: No information	High
56	SR	Llamazares-2014	Case report/series	1	SSP	High (case report)	Unclear (Retrospectively identified post-partum)	Not applicable (Retrospectively identified)	Yes	Yes	Low
57	SR	Colomba-2015	Case report/series	1	SSP	High (case report)	Low (bone marrow aspirate)	Not applicable (Retrospectively identified)	Yes	Unclear: No information	Moderate
58	SR	Pawar-2015	Case report/series	1	SSP	High (case report)	High (contrasting results obtained from serology (+ve) and bone marrow (negative))	Low (description of clinical details until delivery)	Yes	Yes	Low
59	Other	Kumar-2015	Case report/series	1	SSP	High (case report)	Moderate (Retrospectively identified based on serology + bone marrow presence after 5 months of birth)	Not applicable (Retrospectively identified)	Yes	Yes	Low
60	SR	Almeida Silva-2015	Case report/series	1	SSP	High (case report)	Low (bone marrow biopsy)	Low (stillbirth baby)	Yes	Yes	Low
61	SR	Basher-2017	Case report/series	5	SSP	High (case report)	Moderate (RK-39 or LD body on splenic biopsy)	Low (clear description of outcome on the mother-fetus)	Yes	Yes	Low
62	Other (personal communication)	Kimutai-2017	Included in prospective cohort	8	PD	Low (part of prospective pharmacovigilance programme)	Moderate (serological or parasitological confirmation)	Low (propsectively followed under pharmacovigilance; abortion)	Yes	Yes	Low
63	SR	Panagopoulos-2017	Case report/series	1	SSP	High (case report)	Low (bone marrow aspirate)	Low (description of clinical details until delivery)	Yes	Yes	Low
64	SR	Adam-2018	Case series: prospective	45	PD	Low (Somewhat representative as prospectively designed)	Low (bone marrow aspirate)	Low (description of clinical details until delivery)	Unclear	Yes	Moderate
65	Other (personal communication)	Goyal-2018	Part of a prospective cohort	2	PD	Low (part of a prospective study)	Moderate (clinical + serological diagnosis)	Unclear (propsectively followed under pharmacovigilance; no information regarding follow-up until birth)	Yes	Unclear: No clear information	Moderate
66	SR	Russo-2018	Case report/series	1	SSP	High (case report)	Unclear (no description of mother; retrospectively identified)	Not applicable (Retrospectively identified)	Unclear	Unclear: No information	High
67	SR	Cunha-2019	Case report/series	1	SSP	High (case report)	Low (bone marrow aspirate)	Low (description of clinical details until delivery)	Yes	Yes	Low
68	SR	Parise-2019	Case report/series	1	SSP	High (case report)	Unclear (Not clear on the method used for confirmation;retrospectively identified)	Not applicable (Retrospectively identified)	Yes	Yes	Low
69	SR	Argy-2019	Case report/series	1	SSP	High (case report)	Low (bone marrow aspirate)	Low (description of clinical details until delivery)	Yes	Yes	Low
71	Other	Aggarwal-1991	Case report/series	3	PD	Low (Somewhat representative as this describes all treated cases over 13 year period)	Low (bone marrow aspirate and/or liver biopsy)	Moderate (out of three cases; outcomes reported for one mother at birth; other two were lost to follow-up)	Unclear for two cases	Unclear: No information on 2/3 cases	High
72	SR	Bano-1994	Case report/series	1	PD	High (patients had previously failed antimony regimen)	Low (bone marrow or splenic aspirate)	Low (description of clinical details until delivery)	Yes	Yes	Low

## Sheet: ROB_cohort_Newcastle_Ottawa
article_ID	data_source	author_year	design	N_cases	ROB_primary_assesor	Representativeness of the exposed cohort	Selection of the non-exposed cohort	Ascertainment of exposure	Demonstration that outcome of interest was not present at start of study	Comparability of cohorts on the basis of the design or analysis	Assesment of outcome	Was follow-up long enough for outcomes to occur	Adequacy of follow up of cohorts	Total stars	Final assessment of study quality
70	SR	Pekelharing-2020	Retrospective cohort	113	PD	Representative	Selected from the same register as cases (i.e. non pregancy group)	Serological and/or parasitological examination of spleen or lymph node	No (retrospective study and hence outcome had already occurred)	Matched for age-range	Not considered	Yes	Yes	6	Good

## Sheet: ROB_case series_definition
Domain	Description
Patient selection	A single case report or studies that described previously unresponsive cases were considered to be at a high risk of selection bias. A series of cases selected based on an retrospective audit of a complete record over a study period was considered to be at a low risk of selection bias. When some of the patients were part of a prospective clinical study, they were considered to be at a low risk of…
Ascertainment of exposure	When the presence of the parasites were confirmed based on microscopic or PCR examination, study was considered to be at low risk of bias. If the presence was based on serological appraoches, then the study was considered to be at moderate risk of bias. Studies that relied soley on clinical case definition for confirmation of the disease was considered to be at a high risk of bias. Retrospective …
Ascertainment of outcome	Not considered as usually outcomes of pregancy are objective (eg: premature birth, death, abortion etc).
Was the patient followed-up until delivery?	If a study followed-up the mother until birth and reported outcomes of the treatment for the mother–feotus pair, then follow-up was considered adequate and at low risk of bias.
Completeness of reporting on treatment and outcomes	Bias in reporting of results was assessed based on the completeness of the reporting of the following parameters: a) reporting treatment status of the mother, b) reporting of pregnancy outcomes on mother-child. If both (a) and (b) were reported, the study was classified at low risk of bias. If either of (a) or (b) was reported, the study was considered to be a moderate risk of reporting bias. If …
